# Supplementary material for: Identification and validation of stemness-related lncRNA prognostic signature for breast cancer
Source: J Transl Med. 2020 Aug 31;18:331. doi: 10.1186/s12967-020-02497-4 (PMC7461324; doi:10.1186/s12967-020-02497-4)
Supplement: Supplementary file 1 — Additional file 1. The list of 1198 BCSC-related lncRNAs. [file 12967_2020_2497_MOESM1_ESM.xlsx]

## Sheet: Sheet1
BCSC-related lncRNAs
AC139100.2
AP002907.1
AP005329.2
AC003102.1
OTUD6B-AS1
MAGI2-AS3
FLJ46906
AL590764.1
AC015922.2
DOCK9-DT
AC068580.1
ELOA-AS1
U91328.1
PAXIP1-AS2
AP000759.1
AP001462.1
LINC00235
AP002807.1
AC067930.4
AC120498.10
LINC01089
UBXN10-AS1
AL021807.1
AC024361.1
AC120049.1
HM13-IT1
AC009506.1
AC005840.4
AC083843.2
AC009126.1
AC093484.4
AC011352.3
AC008124.1
AL136295.7
AL161421.1
AC083798.2
AL592148.3
AL109811.2
AC025857.2
AC004982.1
OCIAD1-AS1
AL359752.1
AC015982.1
C5orf56
SNHG10
U62317.4
AC011477.2
AC004540.2
AC064799.2
AC024896.1
DNAJC3-DT
AP002360.3
AL137186.2
PARD3-AS1
AL031282.2
AC016866.1
AC005476.2
PCBP1-AS1
UNC5B-AS1
LINC01132
AC008972.2
AC121761.1
ZNF674-AS1
AC124798.1
PSMG3-AS1
AC068338.2
AL356479.1
AC069281.2
ZNF350-AS1
SSSCA1-AS1
AC096586.2
KTN1-AS1
AC021078.1
NUTM2A-AS1
LINC02587
LINC01535
AC116407.1
NEBL-AS1
AC132872.1
ACBD3-AS1
HAGLROS
AC009065.2
NKILA
AL591845.1
OSER1-DT
AC010226.1
AC026691.1
AC009414.2
LINC01315
EWSAT1
SNHG15
AL031985.3
LBX2-AS1
AC008915.2
LNCTAM34A
AC116614.1
AC011462.4
AC092279.1
LINC01016
CRNDE
AL024508.2
AC004918.3
PAN3-AS1
TDRKH-AS1
AC083964.1
AC078993.1
AC099343.2
AL359076.1
AP005899.1
LINC00504
AP000251.1
AL354696.1
AL391988.1
AC092803.2
ZNF503-AS2
LINC01615
AC022150.2
AC144831.1
RNF139-AS1
AC021016.2
AL122010.1
TMEM254-AS1
PTPRG-AS1
AC109460.2
AL390719.2
MAN1B1-DT
FLNB-AS1
LINC02166
AL359091.5
BX322562.1
PVT1
AL513283.1
PRKAG2-AS1
OR2A1-AS1
PAXBP1-AS1
AL590666.2
U62317.2
AC005046.1
AL139089.1
AL035461.2
AL158152.2
AC034206.1
AP001267.3
AC125603.2
AC009318.3
VIM-AS1
AC090772.3
AL157392.3
AC107214.2
Z93930.2
AL139287.1
LINC01087
AC133552.5
AP001189.3
AC009318.2
AL109807.1
AC010504.1
HOXB-AS1
AP000254.1
AC015712.1
AC010719.1
AC016727.1
AL356311.1
AL353150.1
LINC01876
AC112491.1
LINC01614
AP001107.4
AC087752.3
AC025183.1
ROCR
AL357033.3
HOXD-AS2
AC122129.1
AC253536.6
AC027644.3
AC024075.2
AC234582.1
AC010761.3
AL353194.1
AC009283.1
AC092979.1
AC083967.1
AC011472.4
RHOXF1-AS1
AL590094.1
IER3-AS1
SGMS1-AS1
AL133243.2
AL132780.2
AC025580.1
AC138207.4
AC007114.1
ALOX12-AS1
H1FX-AS1
SRP14-AS1
AC008438.1
AL132989.1
LINC01291
AP001033.2
AC024075.1
AC006504.5
AC254562.3
AC124248.1
AC027575.2
MYLK-AS1
ERICH6-AS1
AC022784.1
AC139887.4
AL450263.1
LYRM4-AS1
AL354920.1
NIFK-AS1
AC100814.1
FOXD3-AS1
AL022341.1
AC069200.1
TBX2-AS1
AC092142.1
LINC01238
AP002761.4
AC083799.1
DANCR
AL158206.1
AC004233.3
SBF2-AS1
AL390198.1
LINC01948
LINC02298
TONSL-AS1
AC138207.2
AL121790.2
AC007406.5
THAP9-AS1
AL031058.1
CD27-AS1
AL133330.1
C1RL-AS1
AC084033.3
AC093292.1
AL391001.1
AC027237.3
AC139149.1
AC090579.1
AC018695.6
AC106782.2
RMRP
AC009403.1
LINC02035
AZIN1-AS1
AC034236.2
LINC01703
AC137932.1
AC067838.1
LINC00476
CCNT2-AS1
AL021392.1
DM1-AS
AL513550.1
KCCAT333
AC092718.5
TMPO-AS1
RERG-IT1
AL365361.1
AL662844.4
AP003486.1
AL590705.3
AC116036.2
AL031600.1
AC127502.2
AL596094.1
AC009120.2
AC125437.1
AC025154.2
NEAT1
AC068473.5
PRKCZ-AS1
AC034231.1
AL035425.3
AC108134.3
GEMIN7-AS1
UGDH-AS1
AC068338.3
AL035409.1
MID1IP1-AS1
AC103957.2
AC011444.1
LPP-AS2
AC005785.1
LINC01133
AC136475.2
AP000786.1
AC135050.6
MIR22HG
AC095057.3
AL117379.1
LINC01671
AC007541.1
LINC01588
AC093620.1
LINC02321
AC008736.1
AC093388.1
AC099568.2
AC006547.1
HCP5
TGFB2-AS1
AL121772.3
AC090589.3
AC040169.1
AC022146.2
AL356488.3
CKMT2-AS1
AC093382.1
AC083906.3
AC022364.1
AC091729.3
LINC00960
AC100810.1
MIR100HG
AC010615.2
AC004923.4
AC008870.2
AC021054.1
AL357079.1
BX322234.1
AC068768.1
AC104984.4
AL365203.2
AP005131.7
MIAT
AC004803.1
AC018647.2
AC018755.4
AP003469.2
AC112484.1
AC023043.4
LINC01004
AC141002.1
LINC01184
AC087501.4
CEBPA-DT
AC008393.1
AL353804.1
MMP25-AS1
ITGB2-AS1
AC132938.3
AC005726.3
AL512625.2
LINC01094
AL356599.1
AC012073.1
AL731577.2
AC104794.2
ATP6V0E2-AS1
AC138956.2
AC006026.3
AC105206.2
AC034243.1
AC023157.3
AC026271.3
LINC00893
SERTAD4-AS1
AC027288.3
AP000553.2
AL121601.1
AFAP1-AS1
AL450326.1
AC147067.2
TMEM44-AS1
AC129510.1
SLC25A5-AS1
AC027117.1
LINC02188
AL031775.1
AC016065.1
NDST1-AS1
AP003306.1
AC130371.2
RAB11B-AS1
AC004918.1
ARHGAP5-AS1
ZEB1-AS1
LINC01843
AP005121.1
AC005083.1
AC093001.1
AC131097.3
MIR210HG
AC009318.4
AL021878.2
FUT8-AS1
AC253536.3
LINC01481
COX10-AS1
ERVK13-1
AL049840.3
AC073896.3
AC004687.1
AL035413.1
NOP14-AS1
HCG11
KCNK15-AS1
AL359513.1
AC108134.1
AC093799.1
AL161646.1
DGUOK-AS1
AFDN-DT
AC008764.2
AC017074.1
MNX1-AS2
AL022323.1
AC008969.1
EP300-AS1
AF186192.1
AP001469.3
AC004832.4
AC087623.1
LINC00294
AC022211.2
AC018904.1
AL133387.1
ZNF529-AS1
AL357054.4
U47924.2
AC005229.4
C6orf99
LINC02560
AC024560.3
AC012213.4
AL031186.1
UCA1
BACE1-AS
LINC00839
AC106738.2
AL157932.1
LINC01176
AL139289.1
AP000785.2
AC027097.1
CHKB-DT
AC013726.1
AC103591.3
LINC00899
AC093726.1
AL162411.1
AC112721.2
AC009120.3
AC015987.1
AL691432.2
AC138904.1
PSMA3-AS1
BX649601.1
AL360181.2
LINC01410
SLC12A9-AS1
DNM3OS
AC106782.6
RFX3-AS1
AL604028.1
MAPKAPK5-AS1
ARHGAP27P1-BPTFP1-KPNA2P3
AL035563.1
AC090517.2
CARD8-AS1
LINC00885
AL122035.1
AP000808.1
AC118553.1
PSPC1-AS2
LINC02446
AC106047.1
AC010186.3
USP3-AS1
AC073073.2
LINC00992
AC009054.2
ALG13-AS1
LINC02224
LIPE-AS1
RUSC1-AS1
NUTM2B-AS1
AC010643.1
AL135925.1
PWAR6
AC121338.2
AC008268.1
AC124319.2
AC245884.9
AC073257.2
AL355353.1
LINC01833
AC139887.2
AL033397.2
UBR5-AS1
AC016747.1
AC093157.1
ASMTL-AS1
AL049840.4
AC093151.2
AC092910.3
AC020571.1
AC004854.2
FOXCUT
AL157838.1
BMPR1B-DT
AC010998.3
AC026367.3
AC074117.1
AC004656.1
AC100823.1
AC005911.1
LINC02381
AP002761.1
AC012313.1
GLIS2-AS1
RHPN1-AS1
AC010203.2
AC012467.2
LINC02568
LINC01128
CASC8
AL606760.1
MIR4458HG
AC010326.3
AL691482.3
SCGB1B2P
AL122035.2
TOB1-AS1
AC092902.2
DLGAP1-AS2
AC124283.2
AC012467.1
TOLLIP-AS1
AL591895.1
AC135178.5
LINC00638
AC062017.1
LINC00665
AC007743.1
LINC02303
MUC20-OT1
AC114296.1
AC121757.1
AP003392.1
AL078581.1
AL132800.1
AC012615.1
HOXB-AS3
DCST1-AS1
AC107068.1
AL049555.1
USP27X-AS1
SNHG25
AC006213.5
BAALC-AS1
AC004825.2
LINC01547
AC060780.1
AC104695.3
FAM160A1-DT
AC010618.3
LINC00324
BDNF-AS
AC069120.1
AC110285.2
LINC00667
AC007255.1
AC010883.1
LY6E-DT
ZBED5-AS1
AL031775.2
AC139768.1
AC008608.2
AC080013.6
TBILA
AC012181.2
AC120498.6
AC048341.2
AC008771.1
AC069544.1
LINC00630
AC109826.1
AC026740.1
AL157935.1
AC006378.1
AL928654.1
LINC00160
TNFRSF10A-AS1
AC002467.1
LINC02062
LINC02306
PICSAR
LINC01511
AC008537.2
TRPM2-AS
AP000851.1
AC067852.2
AC008105.3
BAIAP2-DT
AL031673.1
LMO7-AS1
AC010531.6
AC022400.1
AL445524.1
AC109347.2
DHRS4-AS1
AL357054.2
AC092667.1
AC020907.4
GATA3-AS1
AC008556.1
AC109309.1
AC009309.1
AC008663.3
HMGN3-AS1
AL137003.1
AL359921.1
MINCR
ST7-AS1
AC092718.4
THAP7-AS1
AL049552.1
LINC00926
AC007485.1
KRTAP5-AS1
AP006621.3
AC009171.2
AC012645.1
FLJ42351
AC245297.3
AL355075.4
AL118558.4
LINC01355
TUSC8
LINC02487
LINC02542
PITPNA-AS1
SNHG5
AL138976.2
LINC00519
LINC01816
LINC00884
LINC01806
AC002546.1
AL049840.1
AL160006.1
AC099778.1
AC019080.5
AL021578.1
AP001628.1
AC091057.1
AC090907.1
MELTF-AS1
LINC00957
AP006284.1
AC024060.1
AC092171.5
AL118506.1
ZNF236-DT
AC084026.2
NPTN-IT1
LINC00174
AL390294.1
DUBR
AL022328.3
AC138207.5
AP001783.1
AC010201.2
ZKSCAN2-DT
AC079848.1
AC011451.1
AC091563.1
GATA2-AS1
SNHG16
AP003068.2
ASB16-AS1
AC005899.6
CTB-178M22.2
LINC00393
AC005696.1
AC027796.4
AC036176.1
AL353796.1
NALT1
AP001636.3
AC016205.1
MIATNB
FAM111A-DT
LENG8-AS1
LINC01351
ST20-AS1
AC092071.1
SNHG21
KMT2E-AS1
TRAPPC12-AS1
AL512274.1
AC004816.1
AC092574.1
LINC00853
LINC00342
MIR503HG
AL031670.1
AC010329.1
AC008555.5
AC007342.5
AC006435.2
AC107294.3
AC104819.3
UBAC2-AS1
MNX1-AS1
AC015813.4
AC025287.3
AC008014.1
AC107952.2
LINC01480
AP001330.5
ACTA2-AS1
GABPB1-AS1
IRAIN
AC022509.3
AC027702.1
AC009005.1
AC016876.1
AC015871.3
AL390760.1
TFAP2A-AS1
AL358075.2
AC092535.4
AC002553.2
PLBD1-AS1
AC103760.1
AC093278.2
AC022400.5
AC090912.1
MIR205HG
AL117336.3
MIRLET7BHG
LINC01137
LINC01819
AC087276.1
AC115522.1
HOXC-AS1
AL162377.1
AL355488.1
AL161719.1
A1BG-AS1
AL121832.2
AC093726.2
AC127521.1
AL356481.1
AL928654.2
TRAM2-AS1
AC002064.2
GAS6-DT
AC040160.1
AC025165.5
HCG27
ZNF790-AS1
AC116366.1
SREBF2-AS1
AC116913.1
AL133520.1
LINC02544
TMEM147-AS1
AC116407.2
Z68871.1
AL589843.1
FLVCR1-DT
AC100861.1
AL355472.1
AC073389.3
AL021328.1
AC020765.2
RBPMS-AS1
GAS5-AS1
LINC01578
TM4SF1-AS1
VASH1-AS1
AC129507.4
AC145207.5
AL031651.2
BX284668.5
AC073842.2
AC092687.3
CBR3-AS1
AL161908.1
AC138932.5
AC234775.3
AP000766.1
LINC00578
AC233728.1
LINP1
AC007681.1
AC092801.1
HAGLR
AC145423.2
AC010168.2
AP001486.2
AC064807.4
AC006449.5
AC018816.1
AC142472.1
AC097376.2
AC090739.1
AC018926.3
AP000439.2
AC244517.7
CNNM3-DT
AL645608.7
LINC01607
AC093788.1
AC124016.2
AL157392.4
AC115837.2
AC016888.1
CTC-338M12.4
AC011450.1
NRAV
AL021707.6
AC109454.2
THUMPD3-AS1
AC131235.3
ARRDC1-AS1
AC124045.1
AC009948.1
AC004908.2
HOXC-AS2
AP002840.2
HCG15
AC105219.3
LINC01003
AL137779.2
PCAT6
ZNF667-AS1
AC108673.3
AC018690.1
AC139100.1
HMGA1P4
AC020558.2
LINC02522
AC005332.3
AL138724.1
AC087222.1
AC147067.1
AC027020.2
AC009237.15
AP000844.2
Z69706.1
LINC01857
AP001830.1
AC005520.2
LINC02506
AC087752.4
LOXL1-AS1
AC100793.4
AC004846.1
AC012181.1
AP003352.1
AC025048.2
RAMP2-AS1
MCM3AP-AS1
AL021707.3
AC084824.5
AC009779.2
AC006329.1
AL035587.1
AC144450.1
AC145098.1
AL049838.1
LINC01644
WNT5A-AS1
GPRC5D-AS1
Z83843.1
AL513165.1
AC022916.1
AC105277.1
AC009119.1
CA3-AS1
AL162258.2
PCED1B-AS1
RTCA-AS1
AC009570.1
AL158163.1
AC116914.2
AP005131.3
AP001271.1
C10orf25
AC004540.1
SNHG1
OLMALINC
AP002748.3
AC100801.1
AC005261.3
AL135910.1
AC091185.1
AC036108.3
AL445222.1
AC232271.1
LINC01871
AC006942.1
AC098484.1
AC138393.3
AP000442.2
AC127024.4
CIRBP-AS1
AC011468.5
AC114956.3
AC112484.3
AL355803.1
AF127577.4
AC005034.5
AC147651.3
AC097639.1
AP000851.2
AC061961.1
AC015726.1
AC106820.3
SNHG4
AL031847.1
AL159169.2
AL109936.2
AC114763.1
RAB30-AS1
AC092171.4
ZNF337-AS1
STARD4-AS1
AC080112.1
AC004241.3
AL035071.1
H19
AC125494.2
BX537318.1
AC025917.1
AC090948.3
FLJ37453
AC009093.1
AC025171.1
SDCBP2-AS1
AC011476.3
AC027031.2
AL157387.1
AL360270.1
AC026979.2
AC020915.2
AL359091.4
LINC01436
LINC01956
FMR1-IT1
AC023024.1
AC008443.4
AC008735.2
AC002470.1
Z82246.1
AC000123.1
TPT1-AS1
AC135048.3
LINC01786
AC019069.1
NDUFV2-AS1
AL391422.4
AL391244.3
AC063948.1
AC004477.3
AL136304.1
AC087500.1
Z98884.2
AC007342.4
AL450992.2
AC012510.1
AC060766.7
AL137003.2
AC091982.3
AC090114.2
AL354733.3
AC007996.1
LINC00641
SIAH2-AS1
AC108449.2
AL645924.1
AL022316.1
AL390728.6
AC093297.1
AC099850.3
LINC02036
AC108010.1
AC004812.2
SH3BP5-AS1
APCDD1L-DT
AC134312.5
AC090617.5
SNHG12
AP003119.2
AP003419.3
AC025171.4
NR2F1-AS1
AL022322.1
CDC37L1-DT
LINC01411
AP006621.2
AC092368.3
AL512791.1
LINC02361
AL109615.3
AC073195.1
HOXC13-AS
AC007663.4
AC087623.2
AC006538.1
AL121944.1
ANKRD10-IT1
AC008115.3
LINC01711
AP003119.3
AL355075.2
AL049840.5
AC015813.1
AF111167.2
AL391834.1
AC024933.1
SOS1-IT1
AL590652.1
AP001453.2
AC012146.1
AL358472.3
SNHG18
SCARNA9
SCAMP1-AS1
AC009509.4
AC012313.5
TRBV11-2
AL117332.1
AC022762.2
LINC01117
AL391244.1
AC105219.1
AC124319.1
AL513534.1
HLA-DQB1-AS1
AL596244.1
AC084864.1
AP000873.2
AC108134.2
AC079145.1
AL357033.4
PTOV1-AS1
USP46-AS1
AC090204.1
Z97653.1
AP001062.1
AC012640.2
AC115618.1
AC127024.5
AC025175.1
AC010487.2
AC129926.1
LINC00052
AL109811.3
AL121820.2
AC022075.1
A2M-AS1
AP002360.1
AC022706.1
AC018521.6
NRSN2-AS1
LINC01503
AP001453.3
AC007938.3
AC015849.3
LINC00346
AP001207.3
LINC01637
APTR
AC090425.1
LINC00668
AC010503.4
MCF2L-AS1
PTOV1-AS2
ZNF213-AS1
EPB41L4A-AS1
HAR1B
AC021321.1
AC011445.2
AC004982.2
AC022196.1
LINC02149
AC010359.1
AC002116.2
AL023284.4
AC078864.1
MIR9-3HG
AC017048.3
LINC02489
AC016735.1
AC097359.2
AC020978.4
LINC00265
AF131215.5
ELN-AS1
AL136531.1
AC098613.1
AC007228.1
AC009237.14
AC009686.2
AC087491.1
AC036214.2
SNHG7
AC005332.5
AC011503.2
AGAP2-AS1
AL606834.1
AC011247.1
AL121760.1
SNHG6
AP001542.3
PARD6G-AS1
LINC00623
MCCC1-AS1
AC005034.3
ELFN1-AS1
ZNF582-AS1
WAC-AS1
LINC01522
POLR2J4
PXN-AS1
AC105914.2
AC010969.2
GARS-DT
AC022509.2
ADIRF-AS1
MALINC1
CD44-AS1
AL132712.2
AC062037.2
LINC00467
AC002456.1
AL162413.1
SLC25A25-AS1
AC024575.1
AL162724.2
AC079414.3
LINC-PINT
CCDC18-AS1
AL391421.1
SEMA3B-AS1
AC245100.7
LINC00106
LINC01929
AC022211.3
AC019131.2
NDUFB2-AS1
AC013457.1
AC131009.3
AL139289.2
SOX9-AS1
MALAT1
AC020916.1
PSMB8-AS1
AC092747.4
AC004130.1
AC002128.1
Z95115.1
AL033384.2
AC091182.1
MIR4435-2HG
MIR762HG
DSCAM-AS1
AL161935.3
AL121899.1
LINC01639
LINC01770
ERICD
AL139393.2
AC004492.1
AC132872.3
LINC00685
LINC01521
AL031714.1
RBM26-AS1
AC092119.2
CCDC183-AS1
RARA-AS1
RASSF8-AS1
AC016957.2
AL121603.2
KANSL1-AS1
AC005253.1
OIP5-AS1
AP001528.2
NFYC-AS1
AC084824.4
MAFG-DT
LOH12CR2
AC003965.1
AL645933.2
AL136162.1
LINC01842
