# Supplementary material for: Identification and validation of stemness-related lncRNA prognostic signature for breast cancer
Source: J Transl Med. 2020 Aug 31;18:331. doi: 10.1186/s12967-020-02497-4 (PMC7461324; doi:10.1186/s12967-020-02497-4)
Supplement: Supplementary file 2 — Additional file 2. The list of 213 BCSC-related mRNAs. [file 12967_2020_2497_MOESM2_ESM.xlsx]

## Sheet: Sheet1
BCSC-related mRNAs
CITED4
HMGB2
ABCG2
REC8
MYO5A
AKR1C3
NSD2
ETV7
MSL3
TRIP13
WDHD1
NBL1
ID4
CREB3L2
TFF3
CLIC3
PAX6
LRCH4
PNKD
ELOVL5
SFXN1
BYSL
HSPA2
BZW2
MAFG
TEAD4
IRF1
PMP22
ILF2
TFDP1
FAT1
PNRC1
CDC14B
SFXN2
TCF7L1
SRF
TFPI
TXNIP
TGIF2
SOX9
FOXK2
BCL11A
CD55
ARID4B
VGLL4
TBX19
POLR1E
PDPK1
CORO2A
BMP4
NOCT
FGFR3
AKR1C1
DLX2
KRT13
YBX1
FN1
E2F8
RRS1
RBL1
CEBPG
BAMBI
ADCY1
MYBBP1A
SYTL4
TLE1
HS3ST3A1
TFAP2C
HMGA1
HIVEP1
TAF2
MYBL1
IGSF1
NFKBIE
BASP1
SSRP1
UGDH
ZIC1
CTSZ
PCP4
DMRT1
AGR3
LMO4
RBM4B
EVL
KLF5
CBFB
NMI
PLAGL2
SYBU
CYP1A1
DEK
RASD1
MED8
STAT1
BMP7
MB21D2
SIX3
MLXIP
SGCG
LMCD1
BNIPL
HDAC2
SLC35C1
SGK1
ZNF296
IL4R
MYC
RELB
EED
SCUBE2
GATAD2A
FOXC1
ELF4
IGFBP3
OSGIN1
FTO
EZH2
MDFI
AKR1C2
KDM1A
GTF3C2
2020-09-05
SOX11
NFE2L2
MAST4
RASAL1
TFCP2L1
RUNX3
BMP5
ABCC3
SPIB
YEATS2
PTGFRN
SUPT5H
CEBPB
SMARCA4
GEM
HMGB3
TFDP2
KLF11
SOX10
RLN2
CALML5
CALR
DVL3
HIF1A
CEACAM6
EN1
FOXG1
ELF5
VGLL1
KLK6
GSN
HSF1
ZBTB5
KCNN4
PDCD4
ATF4
OXTR
GADD45B
ETV6
THBD
MAP3K8
GALNT6
TBPL1
TRPV4
E2F3
LACTB
HTATIP2
GDPD5
SAP30
SLC2A6
NFE2L3
MYBL2
WIPF1
RAPGEFL1
FHL2
GP1BB
B4GALNT1
BCL2
GATA6
GSTM3
LURAP1L
BCL11B
WWTR1
CEBPA
NPIPA1
SOX4
S100P
E2F1
TCF20
CAPS
IRX3
SLC7A5
NFIB
SLX1B
CD44
ID1
GALNT4
FAM57B
SULT1A1
ANXA9
ST6GALNAC2
FOXM1
MAFB
LRRFIP2
GTF2H4
NFIL3
FAM102A
ILF3
DR1
VPS37D
